# Supplementary material for: Physical and Chemical Characterisation of Conventional and Nano/Emulsions: Influence of Vegetable Oils from Different Origins
Source: Foods. 2022 Feb 25;11(5):681. doi: 10.3390/foods11050681 (PMC8908978; doi:10.3390/foods11050681)
Supplement: Supplementary file 1 [file foods-11-00681-s001.zip]

Archive with 1 entries (1 files):
- foods-1595069-supplementary.pdf
